# Supplementary material for: Impact of telephone delivered case-management on the effectiveness of collaborative care for depression and anti-depressant use: A systematic review and meta-regression
Source: PLoS One. 2019 Jun 14;14(6):e0217948. doi: 10.1371/journal.pone.0217948 (PMC6568394; doi:10.1371/journal.pone.0217948)
Supplement: S1 Data — (XLSX) [file pone.0217948.s002.xlsx]

## Sheet: meta-analysis data
author	ivsize	ivmean	ivsd	clsize	clmean	clsd	i	c	ievents	cevents	meandiff	cilow	ciup	ti	tc	ni	nc	tel	year	samplesize	country	recruitmentmethod	patientsample	physicalltc	euc	casemanagerbackground	interventioncontent	numberofsessions	supervisionfrequency	allocationconcealment	euccontinuous
Adler 2004	193	17.7	10.99	191	19.4	10.76								190	188	109	87	1	2004	384	0	1	0	0	1	1	0	6	1	1	1
Aragones 2012	137	7.97	7.22	104	10.46	7.22								137	104	107	68	0			1	0	1	0	0	1	0		0	0
Araya 2003	104			107			81	34	23	73				120	120	95	41	0	2003	211	1	1	0	0	1	0	1	9	0	0	1
Bartels 2004	599	18.2	11.8	621	17.3	11.1												0	2004	1220	0	1	0	0	1	0	0		2	0	1
Blanchard 1995	43	5.88	2.6	39	7.15	3.3								47	49	15	5	0	1995	82	1	1	0	0	0	0	1	12	0	1	0
Bogner 2008	32	9.9	10.7	32	19.3	15.2								32	32	23	10	0	2008	64	0	1	0	1	0	1	0	5	1	1	0
Bogner 2010	29	9.6	9.4	29	16.6	14.5								29	29	18	3	0	2010	58	0	1	0	1	0	1	0	5	1	1	0
Bogner 2012	92	8.2	7.9	88	9.6	7.2								92	88	61	21	0	2012	180	0	1	1	1	0	1	0	5	0	1	0
Bruce 2004	170	11.24	7.51	157	13.61	8.42								167	154	78	44	0	2004	327	0	1	0	0	1	0	1	15	1	1	2
Bruce 2015	91	9.3	7.8	61	10.5	7.8												0		152	0	1	0	0	0	1	0		0	0
Buszewicz 2011	201	25.8	10.99	167	28.8	10.76												0	2011	368	1	1	0	0	0	1	1	4	0	0	0
Capoccia 2004	39			31			28	21	11	10				39	31	30	23	1	2004	70	0	0	1	0	0	1	0	10	1	1	0
Carney 2016	100	15.9	8.8	101	17.4	9								100	100	66	59	1			0	1	0	1	0	1	0		0	0
Chaney 2011	113	11.5	6.5	102	11.6	6.7								110	98	73	42		2011	215	0	1	0	0	0	1	0	5	1	1	0
Chen 2015	95	8	3	91	14.1	4.9	164	162	134	5								1		186	1	1	0	0	0	1	0	8	1	0
Chew-Graham 2007	44	10.3	13	42	14.5	14.5												0	2007	86	1	0	0	0	1	0	1	11	1	0	1
Ciechanowski 2004 ol	72	0.71	0.6	66	1.17	0.53								72	66	6	4	0	2004	138	0	1	0	0	0	0	1	9	1	1	0
Ciechanowski 2010	32			33			5	5	27	28								0	2010	65	0	1	0	1	0	0	1	9	1	0	0
Cole 2006	33			31			9	6	24	25				33	31	17	14	0	2006	64	1	1	0	0	0	1	1	24	0	0	0
Coventry 2014	145	1.76	0.7	153	2.02	0.82								54	68	147	155	0			1	1	0	1	0	1	1	8	1	0
Datto 2003	25	14.8	11.2	25	19.3	10.3												1	2003	50	0	0	0	0	1	0	0	6	1	1	3
Davidson 2013	73	10	7.6	77	14	7.8								73	77	37	28	1	2013	150	0	1	0	1	0	0	1	11	1	0	0
Dietrich 2004	164	0.97	0.8	134	1.09	0.74								163	134	42	32	1	2004	298	0	0	0	0	1	0	0	6	1	1	1
Dwight-Johnson 2005	27			26			10	3	17	23								0	2005	53	0	1	0	1	1	0	1	7	1	0	2
Dwight-Johnson 2010	151			151			86	41	65	110				148	139	69	32	0	2010	302	0	1	0	0	1	0	1	12	1	1	1
Dwight-Johnson 2011	42	5.81	5.63	35	9.64	5.54												1	2011	77	0	1	0	0	0	0	1	8	1	0	0
Ell 2007	98			100			40	47	58	53				79	80	51	39	0	2007	198	0	1	0	0	1	0	1	12	0	1	1
Ell 2008	166	7.34	4.4	152	8.14	4.2								246	222	81	20	0	2008	318	0	1	0	1	1	0	1	21	1	0	2
Ell 2010	151			151			86	55	65	96				193	194	113	52	0	2010	302	0	1	0	1	1	0	1	18	1	0	2
Engel 2016	300			299			64	41	236	258								1		599	0	0	0	0	1	1	1		1	0
Finley 2003	54			24			22	13	32	11				75	50	57	30	1	2003	78	0	0	1	0	0	1	0	8	1	0	0
Fortney 2007	80			100			19	15	61	85				65	77	49	53	1	2007	180	0	1	0	0	1	1	0	26	1	1	4
Fritsch 2007	143	12.8	7	131	14.8	8.1								143	131	102	33	1	2007	274	1	1	0	0	1	1	0	6	0	0	2
Gensichen 2009	236	10.72	5.43	255	12.13	5.6								220	245	127	141	1	2009	491	1	1	1	0	1	1	1	13	0	1	2
Gilbody 2017	274			327							-1.31	-1.95	-0.67	264	321	26	46	1			1	1	0	0	0	0	1	8	1	0
Grote 2015	81	0.84	0.64	76	1.08	0.74								76	81	22	11	0		157	0	1	0	0	1	0	1	9	1	0
Gjerdingen 2009	16	9	7.3	18	7.6	6.5								16	18	15	10	1	2009	34	0	1	0	0	1	0	0	12	0	1	3
Hedrick 2003	37			40			6	5	31	35				37	40	26	23	1	2003	77	0	1	0	0	1	0	1		1	1	2
Huffman 2011	71			67			34	29	37	38				89	84	64	8	0	2011	138	0	1	0	1	0	0	0	4	1	1	0
Huffman 2014	92	7.84	4.2	91	9.64	5												1		183	0	1	0	1	0	0	1	8	0	0
Huijbregts 2013	58			36			23	9	35	27								0		94	1	1	0	0	0	0	1	12	1	0	0
Hunkeler 2000	150			105			72	39	78	66				166	116	93	63	1	2000	255	0	0	1	0	1	1	1	14	1	1	3
Johnson 2014	95	7.1	5.4	62	9.4	5.9												0	1	1	1	1	0	1	0	1	1	12	0	0
Katon 1995a	53			60			32	41	21	19								0	1995	113	0	0	1	0	0	0	1	2	2	1	0
Katon 1995b	44			37			33	16	11	21								0	1995	81	0	0	1	0	0	0	1	2	2	1	0
Katon 1996a	39			35			26	19	13	16				46	42	32	17	0	1996	74	0	0	1	0	0	0	1	10	1	1	0
Katon 1996b	26			29			18	12	8	17				31	34	19	19	0	1996	55	0	0	1	0	0	0	1	10	1	1	0
Katon 1999	96			96			42	30	54	66				96	96	70	49	0	1999	192	0	1	1	0	0	0	0	3	2	1	0
Katon 2001	181	0.74	0.54	170	0.78	0.51								182	168	131	98	0	2001	351	0	1	1	0	0	0	1	4	1	1	0
Katon 2004	143			149			53	39	90	110				164	165	94	66	0	2004	292	0	1	0	1	0	1	1	7	1	0	0
Katon 2010	97	0.84	0.68	96	1.26	0.72								90	90	79	27	0	2010	193	0	1	0	1	0	1	1		1	0	0
Katzelnick 2000	197	11.8	7.33	174	15.2	7.53								212	184	147	34	0	2000	371	0	1	0	0	0	1	0	3	0	0	0
Kroenke 2010	110	1.01	0.59	113	1.31	0.73												1	2010	223	0	1	0	1	0	1	0	4	1	1	0
Landis 2007	17	10.8	5.9	17	10.2	5.9								22	23	4	1	0	2007	34	0	1	1	0	0	0	0	9	1	0	0
Lerner 2015	190	7.1	6.1	190	10.6	5.6												1		0	1	0	0	0	1	1	1	8	1	0
Lobello 2010	239			253			144	159	95	94								1	2010	492	0	1	0	0	1	1	0	3	0	1	1
Ludman 2007a	20			8			13	5	7	3				26	9	13	2	1	2007	28	0	1	1	0	0	1	0	3	1	0	0
Ludman 2007b	25			8			20	5	5	3				26	9	12	2	0	2007	33	0	1	1	0	0	1	1	15	1	0	0
Ludman 2007c	21			8			16	5	5	3				26	9	12	2	0	2007	29	0	1	1	0	0	1	1	25	1	0	0
Ludman 2016	137	1.32	0.67	140	1.48	0.69								137	140	125	115	0		277	0	1	0	0	0	0	1	12	1	0
Mann 1998	251			134			173	98	78	36				271	148	198	112	0	1998	385	1	0	0	0	0	1	0		0	0	0
Mavandadi 2015	401	5.68	4.57	377	6.82	4.91												1		778	0	1	1	0	1	0	1	8	1	0
McCusker 2008	19	0.8	0.7	13	0.7	0.6								36	30	16	13	0	2008	32	1	1	0	0	0	0	1	5	0	1	0
McMahon 2007	19	15.1	10.9	17	18.3	14								18	16	16	5	0	2007	36	1	1	1	0	1	0	0	6	1	0	1
Menchetti 2013	100	7	4.7	77	7.5	4.4												0		177	1	0	0	0	0	1	0		0	1	0
Melville 2014	91			92			34	32	57	60				91	92	56	44	0		183	0	1	0	0	0	0	1	12	1	0
Morgan 2013	124	7.1	5.2	110	9	5.5								126	88	45	19	0	2013	234	1	1	0	1	0	1	1	2	0	1	0
Oslin 2003	27	11.1	6.6	30	16.3	9.4												1	2003	57	0	1	0	0	1	0	0	8	1	1	3
Oladeji 2015	83	4.1	4.4	39	5.5	5.2												0			1	1	0	0	0	1	1	8	1	0
Patel 2010	361			389			237	212	124	177								0	2010	750	1	1	0	0	1	1	1		0	1	0
Piette 2011	145	14.2	10.3	146	18.6	10.7												1	2011	291	0	1	0	1	1	0	1	15	1	0	1
Pyne 2011	109			117			36	21	73	96				66	72	52	50	1	2011	226	0	1	0	1	1	1	0		1	1	1
Richards 2008a	34	8.8	7.02	26	13.82	8.32												1	2008	60	1	1	0	0	0	0	1	10	1	1	0
Richards 2008b	35	8.8	7.02	34	10.27	7.51												1	2008	69	1	1	0	0	0	0	1	10	1	0	0
Richards 2012	195	11.1	7.3	233	12.7	6.8								195	233	146	146	1	2012	428	1	1	0	0	0	0	1	12	1	0	0
Rojas 2007	106	10.9	6.8	102	12.5	6.9								106	102	38	11	0	2007	208	1	1	0	0	0	1	1	8	0	0	0
Rollman 2009	126			126			63	37	63	89				122	134	51	35	1	2009	252	0	1	0	1	1	1	1	10	1	0	1
Ross 2008	85	5.7	4.9	64	6	5.1								122	88	20	8	1	2008	149	0	1	0	0	1	0	0	5	0	1	1
Rost 2002a	81	42.4	18.21	94	46.4	19.34												1	2002	175	0	1	0	0	0	1	0	6	0	1	0
Rost 2002b	75	33.4	18.21	71	39.2	19.34												1	2002	146	0	1	0	0	0	1	0	6	0	1	0
Rubenstein 2006	116			63			77	40	39	23									2006	179	0	1	0	0	1	1	0		0	1	1
Salisbury 2015	255			270			68	50	187	220								1		525	1	1	0	0	0	1	1	7	0	0
Sharpe 2014	231			231			143	40	88	191				224	229	181	133	0		462	1	1	0	1	0	1	1	12	1	0
Simon 2000a	186			186			102	74	84	112				186	186	56	32	1	2000	372	0	1	1	0	0	0	0	3	1	1	0
Simon 2000b	186			210			102	92	84	118								1	2000	396	0	1	1	0	1	0	0	3	1	1	1
Simon 2004a	184			88			94	38	90	50				195	90	106	37	1	2004	272	0	1	1	0	0	0	1	3	1	0	0
Simon 2004b	172			88			100	38	72	50				189	90	95	37	1	2004	260	0	1	1	0	0	0	1	11	1	0	0
Simon 2011	104	0.95	0.71	93	1.17	0.81								106	102	86	62	1	2011	197	0	1	1	0	1	0	0	4	1	0	1
Smit 2005a	96			21			59	14	37	7				96	21	57	12	0	2005	117	1	0	0	0	1	0	1	4	0	0	2
Smit 2005b	32			21			25	14	7	7				32	21	22	12	0	2005	53	1	0	0	0	1	0	1	4	0	0	2
Smit 2005c	36			21			25	14	11	7				36	21	15	12	0	2005	57	1	0	0	0	1	0	1	8	0	0	2
Strong 2008	85	1.03	0.79	80	1.51	0.81								95	94	62	32	0	2008	165	1	1	0	1	0	1	1	13	1	0	0
Swindle 2003	36	20.1	12	35	22.1	10.7								33	34	10	10	0	2003	71	0	1	0	0	1	0	0	4	0	1	1
Uebelacker 2011	12	7.08	7.29	11	11.73	5.98												1	2011	23	0	1	1	0	0	1	1	8	1	1	0
Unutzer 2002	801	0.93	0.67	769	1.21	0.72								801	769	552	402	0	2002	1570	0	1	0	0	0	0	1	15	1	0	0
Vera 2010	83			84			41	16	42	68				89	90	39	32	1	2010	167	1	1	0	1	0	0	0		1	0	0
Vlasveld 2011	50			48			25	13	25	35								0	2011	98	1	1	0	0	0	1	1	9	0	1	0
Walker 2014	59	1.24	0.64	72	1.61	0.58												0		131	1	1	0	1	0	1	1	12	1	0
Wells 2000a	251			132			148	65	103	67				251	132	132	43	0	2000	383	0	1	0	0	1	1	0	8	0	1	3
Wells 2000b	270			130			159	64	111	66				270	130	109	43	0	2000	400	0	1	0	0	1	0	1		0	1	3
Williams 2007	89	10.6	6.9	93	13.9	7.8								59	71	50	45	1	2007	182	0	1	0	1	1	1	0	7	1	0	1
Yeung 2010	41			34			25	17	16	17								1	2010	75	0	1	0	0	1	1	0	8	1	1	1
Zimmermann 2016	94	8.2	5.4	132	7.9	5.9												0	2016	226		1					1		0

## Sheet: Meta-regression data 
author	ivsize	ivmean	ivsd	clsize	clmean	clsd	i	c	ievents	cevents	meandiff	cilow	ciup	ti	tc	ni	nc	tel	year	samplesize	country	recruitmentmethod	patientsample	physicalltc	euc	casemanagerbackground	interventioncontent	numberofsessions	supervisionfrequency	allocationconcealment	euccontinuous
Adler 2004	193	17.7	10.99	191	19.4	10.76								190	188	109	87	1	2004	384	0	1	0	0	1	1	0	6	1	1	1
Aragones 2012	137	7.97	7.22	104	10.46	7.22								137	104	107	68	0			1	0	1	0	0	1	0		0	0
Araya 2003	104			107			81	34	23	73				120	120	95	41	0	2003	211	1	1	0	0	1	0	1	9	0	0	1
Bartels 2004	599	18.2	11.8	621	17.3	11.1												0	2004	1220	0	1	0	0	1	0	0		2	0	1
Blanchard 1995	43	5.88	2.6	39	7.15	3.3								47	49	15	5	0	1995	82	1	1	0	0	0	0	1	12	0	1	0
Bogner 2008	32	9.9	10.7	32	19.3	15.2								32	32	23	10	0	2008	64	0	1	0	1	0	1	0	5	1	1	0
Bogner 2010	29	9.6	9.4	29	16.6	14.5								29	29	18	3	0	2010	58	0	1	0	1	0	1	0	5	1	1	0
Bogner 2012	92	8.2	7.9	88	9.6	7.2								92	88	61	21	0	2012	180	0	1	1	1	0	1	0	5	0	1	0
Bruce 2004	170	11.24	7.51	157	13.61	8.42								167	154	78	44	0	2004	327	0	1	0	0	1	0	1	15	1	1	2
Bruce 2015	91	9.3	7.8	61	10.5	7.8												0		152	0	1	0	0	0	1	0		0	0
Buszewicz 2011	201	25.8	10.99	167	28.8	10.76												0	2011	368	1	1	0	0	0	1	1	4	0	0	0
Capoccia 2004	39			31			28	21	11	10				39	31	30	23	1	2004	70	0	0	1	0	0	1	0	10	1	1	0
Carney 2016	100	15.9	8.8	101	17.4	9								100	100	66	59	1			0	1	0	1	0	1	0		0	0
Chen 2015	95	8	3	91	14.1	4.9	164	162	134	5								1		186	1	1	0	0	0	1	0	8	1	0
Chew-Graham 2007	44	10.3	13	42	14.5	14.5												0	2007	86	1	0	0	0	1	0	1	11	1	0	1
Ciechanowski 2004 ol	72	0.71	0.6	66	1.17	0.53								72	66	6	4	0	2004	138	0	1	0	0	0	0	1	9	1	1	0
Ciechanowski 2010	32			33			5	5	27	28								0	2010	65	0	1	0	1	0	0	1	9	1	0	0
Cole 2006	33			31			9	6	24	25				33	31	17	14	0	2006	64	1	1	0	0	0	1	1	24	0	0	0
Coventry 2014	145	1.76	0.7	153	2.02	0.82								54	68	147	155	0			1	1	0	1	0	1	1	8	1	0
Datto 2003	25	14.8	11.2	25	19.3	10.3												1	2003	50	0	0	0	0	1	0	0	6	1	1	3
Davidson 2013	73	10	7.6	77	14	7.8								73	77	37	28	1	2013	150	0	1	0	1	0	0	1	11	1	0	0
Dietrich 2004	164	0.97	0.8	134	1.09	0.74								163	134	42	32	1	2004	298	0	0	0	0	1	0	0	6	1	1	1
Dwight-Johnson 2005	27			26			10	3	17	23								0	2005	53	0	1	0	1	1	0	1	7	1	0	2
Dwight-Johnson 2010	151			151			86	41	65	110				148	139	69	32	0	2010	302	0	1	0	0	1	0	1	12	1	1	1
Dwight-Johnson 2011	42	5.81	5.63	35	9.64	5.54												1	2011	77	0	1	0	0	0	0	1	8	1	0	0
Ell 2007	98			100			40	47	58	53				79	80	51	39	0	2007	198	0	1	0	0	1	0	1	12	0	1	1
Ell 2008	166	7.34	4.4	152	8.14	4.2								246	222	81	20	0	2008	318	0	1	0	1	1	0	1	21	1	0	2
Ell 2010	151			151			86	55	65	96				193	194	113	52	0	2010	302	0	1	0	1	1	0	1	18	1	0	2
Engel 2016	300			299			64	41	236	258								1		599	0	0	0	0	1	1	1		1	0
Finley 2003	54			24			22	13	32	11				75	50	57	30	1	2003	78	0	0	1	0	0	1	0	8	1	0	0
Fortney 2007	80			100			19	15	61	85				65	77	49	53	1	2007	180	0	1	0	0	1	1	0	26	1	1	4
Fritsch 2007	143	12.8	7	131	14.8	8.1								143	131	102	33	1	2007	274	1	1	0	0	1	1	0	6	0	0	2
Gensichen 2009	236	10.72	5.43	255	12.13	5.6								220	245	127	141	1	2009	491	1	1	1	0	1	1	1	13	0	1	2
Gilbody 2017	274			327							-1.31	-1.95	-0.67	264	321	26	46	1			1	1	0	0	0	0	1	8	1	0
Grote 2015	81	0.84	0.64	76	1.08	0.74								76	81	22	11	0		157	0	1	0	0	1	0	1	9	1	0
Gjerdingen 2009	16	9	7.3	18	7.6	6.5								16	18	15	10	1	2009	34	0	1	0	0	1	0	0	12	0	1	3
Hedrick 2003	37			40			6	5	31	35				37	40	26	23	1	2003	77	0	1	0	0	1	0	1		1	1	2
Huffman 2011	71			67			34	29	37	38				89	84	64	8	0	2011	138	0	1	0	1	0	0	0	4	1	1	0
Huffman 2014	92	7.84	4.2	91	9.64	5												1		183	0	1	0	1	0	0	1	8	0	0
Huijbregts 2013	58			36			23	9	35	27								0		94	1	1	0	0	0	0	1	12	1	0	0
Hunkeler 2000	150			105			72	39	78	66				166	116	93	63	1	2000	255	0	0	1	0	1	1	1	14	1	1	3
Johnson 2014	95	7.1	5.4	62	9.4	5.9												0	1	1	1	1	0	1	0	1	1	12	0	0
Katon 1995a	53			60			32	41	21	19								0	1995	113	0	0	1	0	0	0	1	2	2	1	0
Katon 1995b	44			37			33	16	11	21								0	1995	81	0	0	1	0	0	0	1	2	2	1	0
Katon 1996a	39			35			26	19	13	16				46	42	32	17	0	1996	74	0	0	1	0	0	0	1	10	1	1	0
Katon 1996b	26			29			18	12	8	17				31	34	19	19	0	1996	55	0	0	1	0	0	0	1	10	1	1	0
Katon 1999	96			96			42	30	54	66				96	96	70	49	0	1999	192	0	1	1	0	0	0	0	3	2	1	0
Katon 2001	181	0.74	0.54	170	0.78	0.51								182	168	131	98	0	2001	351	0	1	1	0	0	0	1	4	1	1	0
Katon 2004	143			149			53	39	90	110				164	165	94	66	0	2004	292	0	1	0	1	0	1	1	7	1	0	0
Katon 2010	97	0.84	0.68	96	1.26	0.72								90	90	79	27	0	2010	193	0	1	0	1	0	1	1		1	0	0
Katzelnick 2000	197	11.8	7.33	174	15.2	7.53								212	184	147	34	0	2000	371	0	1	0	0	0	1	0	3	0	0	0
Kroenke 2010	110	1.01	0.59	113	1.31	0.73												1	2010	223	0	1	0	1	0	1	0	4	1	1	0
Landis 2007	17	10.8	5.9	17	10.2	5.9								22	23	4	1	0	2007	34	0	1	1	0	0	0	0	9	1	0	0
Lerner 2015	190	7.1	6.1	190	10.6	5.6												1		0	1	0	0	0	1	1	1	8	1	0
Lobello 2010	239			253			144	159	95	94								1	2010	492	0	1	0	0	1	1	0	3	0	1	1
Ludman 2007a	20			8			13	5	7	3				26	9	13	2	1	2007	28	0	1	1	0	0	1	0	3	1	0	0
Ludman 2007b	25			8			20	5	5	3				26	9	12	2	0	2007	33	0	1	1	0	0	1	1	15	1	0	0
Ludman 2007c	21			8			16	5	5	3				26	9	12	2	0	2007	29	0	1	1	0	0	1	1	25	1	0	0
Ludman 2016	137	1.32	0.67	140	1.48	0.69								137	140	125	115	0		277	0	1	0	0	0	0	1	12	1	0
Mann 1998	251			134			173	98	78	36				271	148	198	112	0	1998	385	1	0	0	0	0	1	0		0	0	0
Mavandadi 2015	401	5.68	4.57	377	6.82	4.91												1		778	0	1	1	0	1	0	1	8	1	0
McCusker 2008	19	0.8	0.7	13	0.7	0.6								36	30	16	13	0	2008	32	1	1	0	0	0	0	1	5	0	1	0
McMahon 2007	19	15.1	10.9	17	18.3	14								18	16	16	5	0	2007	36	1	1	1	0	1	0	0	6	1	0	1
Menchetti 2013	100	7	4.7	77	7.5	4.4												0		177	1	0	0	0	0	1	0		0	1	0
Melville 2014	91			92			34	32	57	60				91	92	56	44	0		183	0	1	0	0	0	0	1	12	1	0
Morgan 2013	124	7.1	5.2	110	9	5.5								126	88	45	19	0	2013	234	1	1	0	1	0	1	1	2	0	1	0
Oslin 2003	27	11.1	6.6	30	16.3	9.4												1	2003	57	0	1	0	0	1	0	0	8	1	1	3
Oladeji 2015	83	4.1	4.4	39	5.5	5.2												0			1	1	0	0	0	1	1	8	1	0
Patel 2010	361			389			237	212	124	177								0	2010	750	1	1	0	0	1	1	1		0	1	0
Piette 2011	145	14.2	10.3	146	18.6	10.7												1	2011	291	0	1	0	1	1	0	1	15	1	0	1
Pyne 2011	109			117			36	21	73	96				66	72	52	50	1	2011	226	0	1	0	1	1	1	0		1	1	1
Richards 2008a	34	8.8	7.02	26	13.82	8.32												1	2008	60	1	1	0	0	0	0	1	10	1	1	0
Richards 2008b	35	8.8	7.02	34	10.27	7.51												1	2008	69	1	1	0	0	0	0	1	10	1	0	0
Richards 2012	195	11.1	7.3	233	12.7	6.8								195	233	146	146	1	2012	428	1	1	0	0	0	0	1	12	1	0	0
Rojas 2007	106	10.9	6.8	102	12.5	6.9								106	102	38	11	0	2007	208	1	1	0	0	0	1	1	8	0	0	0
Rollman 2009	126			126			63	37	63	89				122	134	51	35	1	2009	252	0	1	0	1	1	1	1	10	1	0	1
Ross 2008	85	5.7	4.9	64	6	5.1								122	88	20	8	1	2008	149	0	1	0	0	1	0	0	5	0	1	1
Rost 2002a	81	42.4	18.21	94	46.4	19.34												1	2002	175	0	1	0	0	0	1	0	6	0	1	0
Rost 2002b	75	33.4	18.21	71	39.2	19.34												1	2002	146	0	1	0	0	0	1	0	6	0	1	0
Salisbury 2015	255			270			68	50	187	220								1		525	1	1	0	0	0	1	1	7	0	0
Sharpe 2014	231			231			143	40	88	191				224	229	181	133	0		462	1	1	0	1	0	1	1	12	1	0
Simon 2000a	186			186			102	74	84	112				186	186	56	32	1	2000	372	0	1	1	0	0	0	0	3	1	1	0
Simon 2000b	186			210			102	92	84	118								1	2000	396	0	1	1	0	1	0	0	3	1	1	1
Simon 2004a	184			88			94	38	90	50				195	90	106	37	1	2004	272	0	1	1	0	0	0	1	3	1	0	0
Simon 2004b	172			88			100	38	72	50				189	90	95	37	1	2004	260	0	1	1	0	0	0	1	11	1	0	0
Simon 2011	104	0.95	0.71	93	1.17	0.81								106	102	86	62	1	2011	197	0	1	1	0	1	0	0	4	1	0	1
Smit 2005a	96			21			59	14	37	7				96	21	57	12	0	2005	117	1	0	0	0	1	0	1	4	0	0	2
Smit 2005b	32			21			25	14	7	7				32	21	22	12	0	2005	53	1	0	0	0	1	0	1	4	0	0	2
Smit 2005c	36			21			25	14	11	7				36	21	15	12	0	2005	57	1	0	0	0	1	0	1	8	0	0	2
Strong 2008	85	1.03	0.79	80	1.51	0.81								95	94	62	32	0	2008	165	1	1	0	1	0	1	1	13	1	0	0
Swindle 2003	36	20.1	12	35	22.1	10.7								33	34	10	10	0	2003	71	0	1	0	0	1	0	0	4	0	1	1
Uebelacker 2011	12	7.08	7.29	11	11.73	5.98												1	2011	23	0	1	1	0	0	1	1	8	1	1	0
Unutzer 2002	801	0.93	0.67	769	1.21	0.72								801	769	552	402	0	2002	1570	0	1	0	0	0	0	1	15	1	0	0
Vera 2010	83			84			41	16	42	68				89	90	39	32	1	2010	167	1	1	0	1	0	0	0		1	0	0
Vlasveld 2011	50			48			25	13	25	35								0	2011	98	1	1	0	0	0	1	1	9	0	1	0
Walker 2014	59	1.24	0.64	72	1.61	0.58												0		131	1	1	0	1	0	1	1	12	1	0
Wells 2000a	251			132			148	65	103	67				251	132	132	43	0	2000	383	0	1	0	0	1	1	0	8	0	1	3
Wells 2000b	270			130			159	64	111	66				270	130	109	43	0	2000	400	0	1	0	0	1	0	1		0	1	3
Williams 2007	89	10.6	6.9	93	13.9	7.8								59	71	50	45	1	2007	182	0	1	0	1	1	1	0	7	1	0	1
Yeung 2010	41			34			25	17	16	17								1	2010	75	0	1	0	0	1	1	0	8	1	1	1
Zimmermann 2016	94	8.2	5.4	132	7.9	5.9												0	2016	226		1					1		0
